# Supplementary material for: Dual Function of iPSC-Derived Pericyte-Like Cells in Vascularization and Fibrosis-Related Cardiac Tissue Remodeling In Vitro
Source: Int J Mol Sci. 2020 Nov 25;21(23):8947. doi: 10.3390/ijms21238947 (PMC7728071; doi:10.3390/ijms21238947)
Supplement: Supplementary file 1 [file ijms-21-08947-s001.zip]

Archive with 1 entries (1 files):
- ijms-983939-supplementary.pdf
